# Supplementary material for: Sexual and Reproductive Health and Education of Adolescents during COVID-19 Pandemic, Results from “Come Te La Passi?”—Survey in Bologna, Italy
Source: Int J Environ Res Public Health. 2022 Apr 23;19(9):5147. doi: 10.3390/ijerph19095147 (PMC9102478; doi:10.3390/ijerph19095147)
Supplement: Supplementary file 1 [file ijerph-19-05147-s001.zip]

Archive with 1 entries (1 files):
- ijerph-1629890-supplementary.pdf
